# Supplementary material for: Division of labor and growth during electrical cooperation in multicellular cable bacteria
Source: Proc Natl Acad Sci U S A. 2020 Feb 24;117(10):5478–85. doi: 10.1073/pnas.1916244117 (PMC7071850; doi:10.1073/pnas.1916244117)
Supplement: Supplementary File [file pnas.1916244117.sd01.xls]

## Sheet: CNP_filaments
treatment	filament	13C atom fraction	15N atom fraction	31P/C
oxic_DIC_1	a	0.0131	0.00574	0.019
oxic_DIC_1	d	0.0163	0.0065	0.0267
oxic_DIC_1	f	0.0108	0.00387	0.00694
oxic_DIC_1	f	0.0103	0.00391	0.0165
oxic_DIC_1	f	0.0108	0.00401	0.0158
oxic_DIC_1	f	0.0106	0.00399	0.0243
oxic_DIC_1	f	0.0106	0.00411	0.0128
oxic_DIC_1	f	0.0116	0.00538	0.0254
oxic_DIC_1	f	0.0117	0.00545	0.035
oxic_DIC_1	f	0.011	0.00435	0.0189
oxic_DIC_1	f	0.0106	0.00405	0.00917
oxic_DIC_1	f	0.0108	0.00415	0.00668
oxic_DIC_1	f	0.0108	0.00447	0.0246
oxic_DIC_1	f	0.0107	0.00408	0.0233
oxic_DIC_1	f	0.0104	0.00389	0.0155
oxic_DIC_1	f	0.0107	0.00407	0.0114
oxic_DIC_1	f	0.011	0.00408	0.0166
oxic_DIC_1	f	0.0105	0.00404	0.0165
oxic_DIC_1	f	0.012	0.00551	0.0423
oxic_DIC_1	f	0.0107	0.00408	0.011
oxic_DIC_1	f	0.0105	0.00375	0.00985
oxic_DIC_1	f	0.0102	0.00371	0.011
oxic_DIC_1	f	0.0104	0.00375	0.0237
oxic_DIC_1	f	0.0105	0.00377	0.0347
oxic_DIC_1	f	0.0108	0.00392	0.0193
oxic_DIC_1	f	0.0104	0.00375	0.0168
oxic_DIC_1	f	0.0104	0.0038	0.0126
oxic_DIC_1	f	0.0105	0.0038	0.0173
oxic_DIC_1	f	0.0106	0.00378	0.021
oxic_DIC_1	f	0.0103	0.00378	0.0177
oxic_DIC_1	f	0.0103	0.00377	0.0248
oxic_DIC_1	f	0.0104	0.00381	0.0107
oxic_DIC_1	f	0.0103	0.00383	0.0243
oxic_DIC_1	f	0.0103	0.00437	0.0045
oxic_DIC_1	f	0.0113	0.00402	0.0408
oxic_DIC_1	f	0.0109	0.00442	0.0162
oxic_DIC_1	f	0.0111	0.00431	0.0163
oxic_DIC_1	f	0.0108	0.00443	0.0105
oxic_DIC_1	f	0.0109	0.00418	0.0291
oxic_DIC_1	f	0.0105	0.00389	0.0278
oxic_DIC_1	f	0.0104	0.00392	0.022
oxic_DIC_1	f	0.0108	0.00409	0.0316
oxic_DIC_1	f	0.0107	0.00408	0.0194
oxic_DIC_1	f	0.011	0.00437	0.0157
oxic_DIC_1	f	0.0103	0.00392	0.0131
oxic_DIC_1	f	0.0106	0.00399	0.031
oxic_DIC_1	f	0.0114	0.00395	0.0542
oxic_DIC_1	f	0.0107	0.00384	0.0207
oxic_DIC_1	f	0.0104	0.00383	0.0086
oxic_DIC_1	f	0.0109	0.00434	0.019
oxic_DIC_1	f	0.0103	0.00387	0.00882
oxic_DIC_1	f	0.012	0.00485	0.0134
oxic_DIC_1	f	0.0103	0.00404	0.0166
oxic_DIC_1	f	0.0104	0.00394	0.00863
oxic_DIC_1	f	0.0107	0.00454	0.011
oxic_DIC_1	f	0.0122	0.00427	0.0297
oxic_DIC_1	f	0.0105	0.00392	0.00859
oxic_DIC_1	f	0.0107	0.00409	0.0201
oxic_DIC_1	f	0.0106	0.00396	0.0137
oxic_DIC_1	f	0.0106	0.00392	0.0201
oxic_DIC_1	f	0.0109	0.00392	0.038
oxic_DIC_1	f	0.011	0.00424	0.0182
oxic_DIC_1	f	0.0107	0.00434	0.0111
oxic_DIC_1	f	0.0125	0.00533	0.0231
oxic_DIC_1	f	0.0148	0.00686	0.0222
oxic_DIC_1	f	0.0158	0.00686	0.0244
oxic_DIC_1	f	0.0109	0.00419	0.0174
oxic_DIC_1	f	0.0108	0.00406	0.071
oxic_DIC_1	f	0.0126	0.00522	0.0386
oxic_DIC_1	f	0.0116	0.00487	0.0118
oxic_DIC_1	f	0.0105	0.00396	0.00857
oxic_DIC_1	f	0.0126	0.00434	0.028
oxic_DIC_1	h	0.0124	0.00561	0.0132
oxic_DIC_2	f	0.0117	0.00447	0.0105
oxic_DIC_2	f	0.0107	0.00399	0.022
oxic_DIC_2	f	0.011	0.00451	0.0172
oxic_DIC_2	f	0.012	0.0042	0.0239
oxic_DIC_2	f	0.0104	0.00379	0.0147
oxic_DIC_2	f	0.0111	0.00467	0.0102
oxic_DIC_2	f	0.012	0.00561	0.0125
oxic_DIC_2	f	0.0105	0.00393	0.00744
oxic_DIC_2	f	0.012	0.00452	0.0135
oxic_DIC_2	f	0.0114	0.00455	0.00954
oxic_DIC_2	f	0.0105	0.00408	0.00775
oxic_DIC_2	f	0.0104	0.00383	0.00759
oxic_DIC_2	f	0.0105	0.00389	0.0106
oxic_DIC_2	f	0.0113	0.00441	0.00885
oxic_DIC_2	f	0.0106	0.00397	0.00858
oxic_DIC_2	f	0.011	0.00403	0.0127
oxic_DIC_2	f	0.0122	0.00447	0.0117
oxic_DIC_2	f	0.0108	0.00407	0.00922
oxic_DIC_2	f	0.0104	0.00391	0.00576
oxic_DIC_2	f	0.0107	0.00402	0.016
oxic_DIC_2	f	0.0105	0.00385	0.0237
oxic_DIC_2	f	0.0112	0.00464	0.02
oxic_DIC_2	f	0.0104	0.0038	0.0136
oxic_DIC_2	f	0.011	0.00407	0.0271
oxic_DIC_2	f	0.0107	0.00398	0.0372
oxic_DIC_2	f	0.0104	0.00393	0.0172
oxic_DIC_2	f	0.0135	0.00621	0.0411
oxic_DIC_2	f	0.0116	0.00384	0.0572
oxic_DIC_2	f	0.0111	0.00386	0.0679
oxic_DIC_2	f	0.0106	0.00408	0.0162
oxic_DIC_2	f	0.0122	0.00495	0.026
oxic_propionate_1	f	0.0128	0.00467	0.016
oxic_propionate_1	f	0.0118	0.00407	0.00867
oxic_propionate_1	f	0.0179	0.00526	0.0225
oxic_propionate_1	f	0.0112	0.00458	0.00296
oxic_propionate_1	f	0.00851	0.00385	0.0166
oxic_propionate_1	f	0.0117	0.00407	0.0239
oxic_propionate_1	f	0.00824	0.00424	0.00612
oxic_propionate_1	f	0.0109	0.00409	0.0233
oxic_propionate_1	f	0.0143	0.00442	0.0202
oxic_propionate_1	f	0.0106	0.00402	0.0145
oxic_propionate_1	f	0.0105	0.004	0.0268
oxic_propionate_1	f	0.0107	0.004	0.0144
oxic_propionate_1	f	0.0146	0.00474	0.0133
oxic_propionate_1	f	0.0111	0.00443	0.0186
oxic_propionate_1	f	0.0135	0.00452	0.00793
oxic_propionate_1	f	0.011	0.00428	0.00616
oxic_propionate_1	f	0.0113	0.00416	0.0101
oxic_propionate_1	f	0.0199	0.00775	0.0216
oxic_propionate_1	f	0.0289	0.00604	0.0238
oxic_propionate_1	f	0.0131	0.00516	0.0138
oxic_propionate_1	f	0.0144	0.00466	0.00937
oxic_propionate_1	f	0.0106	0.00402	0.00488
oxic_propionate_1	f	0.024	0.00891	0.00916
oxic_propionate_1	f	0.0222	0.00882	0.0161
oxic_propionate_2	f	0.0197	0.00664	0.00972
oxic_propionate_2	f	0.0123	0.00509	0.0112
oxic_propionate_2	f	0.0106	0.00432	0.00853
oxic_propionate_2	f	0.011	0.0043	0.0126
oxic_propionate_2	f	0.0111	0.00459	0.0113
oxic_propionate_2	f	0.0367	0.00779	0.0168
oxic_propionate_2	f	0.0266	0.00768	0.00956
oxic_propionate_2	f	0.0106	0.0042	0.00939
oxic_propionate_2	f	0.0111	0.00417	0.00971
oxic_propionate_2	f	0.0113	0.00446	0.00833
oxic_propionate_2	f	0.0103	0.00392	0.00345
oxic_propionate_2	f	0.0117	0.00456	0.0243
oxic_propionate_2	f	0.0201	0.00595	0.0138
oxic_propionate_2	f	0.0319	0.00842	0.00785
oxic_propionate_2	f	0.039	0.0105	0.0127
oxic_propionate_2	f	0.0239	0.00625	0.0123
oxic_propionate_2	f	0.0119	0.00455	0.00694
oxic_propionate_2	f	0.0305	0.00679	0.0179
oxic_propionate_2	f	0.0284	0.00809	0.00968
oxic_propionate_2	f	0.024	0.00722	0.00991
oxic_propionate_2	f	0.0149	0.00548	0.00779
oxic_propionate_2	f	0.021	0.00612	0.015
oxic_propionate_2	f	0.0126	0.00509	0.01
oxic_propionate_2	f	0.0221	0.00718	0.0125
oxic_propionate_2	f	0.0116	0.00482	0.00924
oxic_propionate_2	f	0.0119	0.00478	0.0138
oxic_propionate_2	f	0.0107	0.00436	0.00764
oxic_propionate_2	f	0.0117	0.00476	0.00896
oxic_propionate_2	f	0.0125	0.00541	0.0251
oxic_propionate_2	f	0.0115	0.00457	0.0116
oxic_propionate_2	f	0.0424	0.00933	0.0484
suboxic_DIC_1	b	0.0305	0.00914	0.0601
suboxic_DIC_1	c	0.0185	0.00517	0.0482
suboxic_DIC_1	f	0.011	0.00408	0.0193
suboxic_DIC_1	f	0.0504	0.0157	0.0544
suboxic_DIC_1	f	0.0221	0.00527	0.0788
suboxic_DIC_1	f	0.013	0.00438	0.0598
suboxic_DIC_1	f	0.021	0.00602	0.0806
suboxic_DIC_1	f	0.0114	0.00436	0.0378
suboxic_DIC_1	f	0.0775	0.0182	0.0441
suboxic_DIC_1	f	0.0115	0.00437	0.0391
suboxic_DIC_1	f	0.0105	0.00379	0.0689
suboxic_DIC_1	f	0.013	0.00412	0.041
suboxic_DIC_1	f	0.0109	0.00384	0.1
suboxic_DIC_1	f	0.0188	0.00504	0.00292
suboxic_DIC_1	f	0.0224	0.00571	0.0288
suboxic_DIC_1	f	0.011	0.00391	0.0342
suboxic_DIC_1	f	0.0149	0.00449	0.0857
suboxic_DIC_1	f	0.0111	0.00393	0.00828
suboxic_DIC_1	f	0.0185	0.00545	0.0504
suboxic_DIC_1	f	0.0436	0.0117	0.089
suboxic_DIC_1	f	0.0217	0.00579	0.155
suboxic_DIC_1	f	0.0115	0.00401	0.0699
suboxic_DIC_1	f	0.0112	0.00405	0.0125
suboxic_DIC_1	f	0.0148	0.00454	0.0666
suboxic_DIC_1	f	0.0115	0.00425	0.007
suboxic_DIC_1	f	0.011	0.00402	0.00874
suboxic_DIC_1	f	0.0219	0.00782	0.0229
suboxic_DIC_1	f	0.0182	0.0051	0.0531
suboxic_DIC_1	f	0.011	0.0039	0.065
suboxic_DIC_1	f	0.019	0.00501	0.0531
suboxic_DIC_1	f	0.0134	0.00442	0.0932
suboxic_DIC_1	f	0.0111	0.00409	0.00735
suboxic_DIC_1	f	0.0818	0.0206	0.0387
suboxic_DIC_1	f	0.0666	0.0164	0.0436
suboxic_DIC_1	f	0.0443	0.0121	0.0827
suboxic_DIC_1	f	0.0705	0.0181	0.0443
suboxic_DIC_1	f	0.0113	0.00409	0.0543
suboxic_DIC_1	f	0.0106	0.00385	0.0396
suboxic_DIC_1	f	0.0598	0.0151	0.0482
suboxic_DIC_1	f	0.0415	0.0109	0.0766
suboxic_DIC_1	f	0.0216	0.0063	0.0244
suboxic_DIC_1	f	0.0201	0.0062	0.0344
suboxic_DIC_1	f	0.0798	0.0202	0.0512
suboxic_DIC_1	f	0.0116	0.00413	0.0748
suboxic_DIC_1	f	0.011	0.00394	0.0603
suboxic_DIC_1	f	0.0127	0.00472	0.0115
suboxic_DIC_1	f	0.0427	0.0119	0.0502
suboxic_DIC_1	f	0.0756	0.0174	0.00923
suboxic_DIC_1	f	0.0703	0.017	0.0342
suboxic_DIC_1	f	0.0198	0.0056	0.0415
suboxic_DIC_1	f	0.0192	0.00582	0.0443
suboxic_DIC_1	f	0.0407	0.0127	0.0367
suboxic_DIC_1	f	0.0145	0.00474	0.0492
suboxic_DIC_1	f	0.0125	0.00429	0.0329
suboxic_DIC_1	f	0.0203	0.00539	0.0504
suboxic_DIC_1	f	0.0134	0.00488	0.0384
suboxic_DIC_1	f	0.0203	0.00512	0.0341
suboxic_DIC_1	f	0.0127	0.0044	0.0391
suboxic_DIC_1	f	0.0111	0.00394	0.0574
suboxic_DIC_1	f	0.0162	0.00525	0.028
suboxic_DIC_1	f	0.02	0.00587	0.0257
suboxic_DIC_1	f	0.0827	0.0203	0.0451
suboxic_DIC_1	f	0.016	0.00577	0.0312
suboxic_DIC_1	f	0.0144	0.00491	0.0647
suboxic_DIC_1	f	0.0175	0.00605	0.0184
suboxic_DIC_1	f	0.0196	0.0054	0.0363
suboxic_DIC_1	f	0.0122	0.00441	0.0405
suboxic_DIC_1	f	0.0121	0.00414	0.0331
suboxic_DIC_1	f	0.0221	0.00639	0.0285
suboxic_DIC_1	f	0.0116	0.00412	0.0852
suboxic_DIC_1	f	0.0107	0.00403	0.0432
suboxic_DIC_1	f	0.0143	0.00496	0.105
suboxic_DIC_1	f	0.0184	0.00527	0.0332
suboxic_DIC_1	f	0.0216	0.00489	0.0857
suboxic_DIC_1	f	0.0202	0.00501	0.092
suboxic_DIC_1	f	0.0214	0.0053	0.103
suboxic_DIC_1	f	0.0132	0.0047	0.0295
suboxic_DIC_1	f	0.0117	0.00441	0.0159
suboxic_DIC_1	f	0.0226	0.00649	0.0706
suboxic_DIC_1	f	0.0118	0.00438	0.0832
suboxic_DIC_1	f	0.0131	0.00509	0.0135
suboxic_DIC_1	f	0.0118	0.0042	0.012
suboxic_DIC_1	f	0.0184	0.00515	0.0493
suboxic_DIC_1	f	0.0183	0.00505	0.128
suboxic_DIC_1	f	0.0253	0.00682	0.0344
suboxic_DIC_1	f	0.0128	0.00423	0.0503
suboxic_DIC_1	f	0.0111	0.00417	0.00837
suboxic_DIC_1	f	0.0111	0.00403	0.0642
suboxic_DIC_1	g	0.0694	0.0185	0.0651
suboxic_DIC_1	k	0.0563	0.0164	0.0719
suboxic_DIC_1	p	0.0223	0.00627	0.0216
suboxic_DIC_1	r	0.0773	0.02	0.0449
suboxic_DIC_1	w	0.0222	0.00638	0.033
suboxic_DIC_1	y	0.0795	0.0206	0.0521
suboxic_DIC_2	f	0.0107	0.00394	0.0254
suboxic_DIC_2	f	0.0342	0.00967	0.0231
suboxic_DIC_2	f	0.0294	0.00739	0.00965
suboxic_DIC_2	f	0.0347	0.0108	0.0201
suboxic_DIC_2	f	0.0525	0.0123	0.015
suboxic_DIC_2	f	0.013	0.00415	0.025
suboxic_DIC_2	f	0.0109	0.00388	0.0496
suboxic_DIC_2	f	0.0109	0.00393	0.0221
suboxic_DIC_2	f	0.0142	0.00433	0.0263
suboxic_DIC_2	f	0.037	0.00837	0.0534
suboxic_DIC_2	f	0.011	0.0039	0.0213
suboxic_DIC_2	f	0.0617	0.0142	0.0229
suboxic_DIC_2	f	0.0113	0.00401	0.0163
suboxic_DIC_2	f	0.0109	0.00391	0.0698
suboxic_DIC_2	f	0.0106	0.00385	0.0123
suboxic_DIC_2	f	0.0104	0.00379	0.0293
suboxic_DIC_2	f	0.0515	0.0129	0.0222
suboxic_DIC_2	f	0.0111	0.00402	0.0122
suboxic_DIC_2	f	0.0413	0.00944	0.0234
suboxic_DIC_2	f	0.0117	0.00409	0.0463
suboxic_DIC_2	f	0.0125	0.00433	0.0227
suboxic_DIC_2	f	0.0385	0.0112	0.0575
suboxic_DIC_2	f	0.0507	0.0133	0.0323
suboxic_DIC_2	f	0.0124	0.00437	0.0421
suboxic_DIC_2	f	0.0404	0.00941	0.0403
suboxic_DIC_2	f	0.0112	0.00401	0.0486
suboxic_DIC_2	f	0.0334	0.0101	0.0621
suboxic_DIC_2	f	0.0329	0.00934	0.0695
suboxic_DIC_2	f	0.0112	0.00398	0.0692
suboxic_DIC_2	f	0.04	0.0127	0.0354
suboxic_DIC_2	f	0.0115	0.00398	0.079
suboxic_DIC_2	f	0.0121	0.00415	0.036
suboxic_DIC_2	f	0.0107	0.00394	0.0316
suboxic_DIC_2	f	0.0262	0.0086	0.0516
suboxic_DIC_2	f	0.0114	0.00404	0.0673
suboxic_DIC_2	f	0.0134	0.00395	0.0257
suboxic_DIC_2	f	0.0106	0.00389	0.0222
suboxic_DIC_2	f	0.0109	0.00399	0.013
suboxic_DIC_2	f	0.0113	0.00402	0.0381
suboxic_DIC_2	f	0.0263	0.00807	0.0314
suboxic_DIC_2	f	0.0143	0.00487	0.0313
suboxic_DIC_2	f	0.0308	0.00831	0.0457
suboxic_DIC_2	f	0.0123	0.00421	0.0164
suboxic_DIC_2	f	0.0108	0.00384	0.0258
suboxic_DIC_2	f	0.0116	0.00418	0.0244
suboxic_DIC_2	f	0.0188	0.00518	0.0439
suboxic_DIC_2	f	0.0233	0.00618	0.0158
suboxic_DIC_2	f	0.0217	0.00577	0.0213
suboxic_DIC_2	f	0.0138	0.00441	0.0243
suboxic_DIC_2	f	0.0115	0.00398	0.0483
suboxic_DIC_2	f	0.064	0.0186	0.025
suboxic_DIC_2	f	0.0141	0.00511	0.0257
suboxic_DIC_2	f	0.011	0.00426	0.0168
suboxic_propionate_1	f	0.0377	0.013	0.0234
suboxic_propionate_1	f	0.0337	0.0117	0.0189
suboxic_propionate_1	f	0.0115	0.00443	0.0319
suboxic_propionate_1	f	0.012	0.0046	0.0282
suboxic_propionate_1	f	0.0153	0.00538	0.0265
suboxic_propionate_1	f	0.0435	0.0157	0.0197
suboxic_propionate_1	f	0.0191	0.00911	0.028
suboxic_propionate_1	f	0.012	0.00471	0.0219
suboxic_propionate_1	f	0.0331	0.0124	0.0287
suboxic_propionate_1	f	0.0379	0.0167	0.024
suboxic_propionate_1	f	0.0451	0.0149	0.0452
suboxic_propionate_1	f	0.0317	0.00827	0.021
suboxic_propionate_1	f	0.0135	0.00889	0.00639
suboxic_propionate_1	f	0.0135	0.00512	0.04
suboxic_propionate_1	f	0.0407	0.0145	0.0199
suboxic_propionate_1	f	0.0286	0.0125	0.029
suboxic_propionate_1	f	0.0296	0.0155	0.0209
suboxic_propionate_1	f	0.012	0.00416	0.0386
suboxic_propionate_1	f	0.0269	0.00711	0.0375
suboxic_propionate_1	f	0.011	0.00428	0.026
suboxic_propionate_1	f	0.0391	0.0146	0.0306
suboxic_propionate_1	f	0.0412	0.0182	0.0196
suboxic_propionate_1	f	0.0355	0.00841	0.0257
suboxic_propionate_1	f	0.0315	0.0147	0.0327
suboxic_propionate_1	f	0.0121	0.00498	0.0439
suboxic_propionate_1	f	0.0304	0.014	0.0164
suboxic_propionate_1	f	0.0189	0.00582	0.0216
suboxic_propionate_1	f	0.0341	0.014	0.0278
suboxic_propionate_1	f	0.0118	0.00425	0.0347
suboxic_propionate_1	f	0.0357	0.0167	0.0246
suboxic_propionate_1	f	0.0174	0.00551	0.0222
suboxic_propionate_1	f	0.0114	0.00448	0.029
suboxic_propionate_1	f	0.0152	0.00577	0.0277
suboxic_propionate_1	f	0.0154	0.00493	0.0172
suboxic_propionate_1	f	0.0326	0.0147	0.0108
suboxic_propionate_1	f	0.0465	0.0171	0.0308
suboxic_propionate_1	f	0.0134	0.00524	0.0369
suboxic_propionate_1	f	0.0415	0.0122	0.0507
suboxic_propionate_1	f	0.0113	0.00433	0.0299
suboxic_propionate_1	f	0.0116	0.00455	0.0356
suboxic_propionate_1	f	0.0174	0.00648	0.0361
suboxic_propionate_1	f	0.0112	0.00426	0.0443
suboxic_propionate_1	f	0.0119	0.0047	0.0327
suboxic_propionate_1	f	0.0106	0.00409	0.0336
suboxic_propionate_1	f	0.0381	0.0154	0.0221
suboxic_propionate_1	f	0.0114	0.00419	0.037
suboxic_propionate_1	f	0.0157	0.00661	0.0367
suboxic_propionate_1	f	0.0119	0.00416	0.022
suboxic_propionate_1	f	0.0122	0.00454	0.0247
suboxic_propionate_2	f	0.0109	0.00398	0.082
suboxic_propionate_2	f	0.0103	0.00384	0.0564
suboxic_propionate_2	f	0.0117	0.00413	0.066
suboxic_propionate_2	f	0.0236	0.00605	0.0409
suboxic_propionate_2	f	0.0111	0.004	0.0553
suboxic_propionate_2	f	0.0108	0.00395	0.0622
suboxic_propionate_2	f	0.0103	0.00372	0.0552
suboxic_propionate_2	f	0.045	0.0142	0.0577
suboxic_propionate_2	f	0.0114	0.00423	0.115
suboxic_propionate_2	f	0.0105	0.00385	0.0794
suboxic_propionate_2	f	0.0139	0.00447	0.061
suboxic_propionate_2	f	0.0104	0.00392	0.0419
suboxic_propionate_2	f	0.0107	0.00393	0.0962
suboxic_propionate_2	f	0.0107	0.00399	0.0597
suboxic_propionate_2	f	0.0308	0.0106	0.0527
suboxic_propionate_2	f	0.0136	0.00461	0.0406
suboxic_propionate_2	f	0.0106	0.0039	0.0618
suboxic_propionate_2	f	0.0108	0.00403	0.0421
suboxic_propionate_2	f	0.0106	0.00391	0.0597
suboxic_propionate_2	f	0.0103	0.00389	0.0949
suboxic_propionate_2	f	0.0106	0.00398	0.118
suboxic_propionate_2	f	0.0105	0.00388	0.0869
suboxic_propionate_2	f	0.0104	0.00391	0.108
suboxic_propionate_2	f	0.0146	0.00468	0.0668
suboxic_propionate_2	f	0.0108	0.00395	0.0786
suboxic_propionate_2	f	0.0103	0.00379	0.0888
suboxic_propionate_2	f	0.0105	0.00387	0.0623
suboxic_propionate_2	f	0.0305	0.00962	0.0584
suboxic_propionate_2	f	0.0107	0.00392	0.112
suboxic_propionate_2	f	0.0104	0.00379	0.0891
suboxic_propionate_2	f	0.012	0.00418	0.0753
suboxic_propionate_2	f	0.0105	0.00384	0.0659
suboxic_propionate_2	f	0.028	0.00643	0.0716
suboxic_propionate_2	f	0.0105	0.00381	0.104
suboxic_propionate_2	f	0.0116	0.004	0.101
suboxic_propionate_2	f	0.0105	0.00388	0.0787
suboxic_propionate_2	f	0.052	0.0138	0.0786
suboxic_propionate_2	f	0.0417	0.0126	0.021
suboxic_propionate_2	f	0.0555	0.0178	0.0337
suboxic_propionate_2	f	0.0608	0.0205	0.0259
suboxic_propionate_2	f	0.0376	0.0109	0.0336
suboxic_propionate_2	f	0.05	0.0152	0.072
suboxic_propionate_2	f	0.0403	0.0118	0.0348
suboxic_propionate_2	f	0.0337	0.00771	0.0263
suboxic_propionate_2	f	0.0522	0.0119	0.0374
suboxic_propionate_2	f	0.0496	0.0171	0.0595
suboxic_propionate_2	f	0.0533	0.0123	0.0539
suboxic_propionate_2	f	0.0512	0.018	0.0454
suboxic_propionate_2	f	0.0542	0.0179	0.0439
suboxic_propionate_2	f	0.0393	0.0155	0.093
suboxic_propionate_2	f	0.0399	0.0128	0.101
suboxic_propionate_2	f	0.0541	0.0195	0.0622
suboxic_propionate_2	f	0.0447	0.0155	0.0747
suboxic_propionate_2	f	0.0301	0.00794	0.0449
suboxic_propionate_2	f	0.0581	0.0188	0.035
suboxic_propionate_2	f	0.0312	0.00793	0.0536
suboxic_propionate_2	f	0.0322	0.00812	0.0468
suboxic_propionate_2	f	0.043	0.0135	0.0522
suboxic_propionate_2	f	0.0397	0.0127	0.0577
suboxic_propionate_2	f	0.0356	0.00904	0.0503
suboxic_propionate_2	f	0.0191	0.00791	0.034
suboxic_propionate_2	f	0.0106	0.00396	0.0113
suboxic_propionate_2	f	0.0458	0.0131	0.00753
suboxic_propionate_2	l	0.0109	0.00405	0.0383
suboxic_propionate_2	m	0.0122	0.00427	0.0343
suboxic_propionate_2	n	0.0204	0.00616	0.018
suboxic_propionate_2	o	0.0325	0.00802	0.0209
suboxic_propionate_2	q	0.0627	0.0173	0.0858
suboxic_propionate_2	s	0.0519	0.0118	0.0412
suboxic_propionate_2	t	0.0339	0.00877	0.0432
suboxic_propionate_2	u	0.0276	0.00723	0.0355
suboxic_propionate_2	v	0.0403	0.0114	0.0347
suboxic_propionate_2	z	0.046343	0.01414	0.0463833
