# Supplementary material for: Division of labor and growth during electrical cooperation in multicellular cable bacteria
Source: Proc Natl Acad Sci U S A. 2020 Feb 24;117(10):5478–85. doi: 10.1073/pnas.1916244117 (PMC7071850; doi:10.1073/pnas.1916244117)
Supplement: Supplementary File [file pnas.1916244117.sd02.xls]

## Sheet: Blad1
	file		filament		13C/(12C+13C)	std	13C enrichment	k_DIC	15N/(14N+15N)	std
1	2018-02-02-ELFIL_6	1	r	3	0.07636	0.0004252	0.06536	0.877293	0.01864	9.351e-05
1	2018-02-02-ELFIL_6	1	r	8	0.07945	0.0004347	0.06845	0.945995	0.01941	9.842e-05			Filament	k_DIC_average	st.dev k_DIC	COV
1	2018-02-02-ELFIL_6	1	r	11	0.07917	0.0004647	0.06817	0.939571	0.0192	0.0001136			red (r)	0.910232	0.0811444	8.91469
1	2018-02-02-ELFIL_6	1	r	15	0.07934	0.0004189	0.06834	0.943466	0.0192	0.0001042			green (g)	0.736129	0.0810654	11.0124
1	2018-02-02-ELFIL_6	1	r	19	0.07677	0.0003518	0.06577	0.886142	0.01894	8.963e-05			yellow (y)	1.00088	0.152909	15.2774
1	2018-02-02-ELFIL_6	1	r	22	0.07532	0.0003573	0.06432	0.855193	0.01863	8.507e-05			blue (b)	0.228764	0.02549	11.1425
1	2018-02-02-ELFIL_6	1	r	23	0.07174	0.000411	0.06074	0.782648	0.01782	9.378e-05			pink (p)	0.105764	0.010627	10.0478
1	2018-02-02-ELFIL_6	1	r	25	0.07561	0.0004518	0.06461	0.861307	0.01886	0.0001007			white (w)	0.102548	0.0106913	10.4256
2	2018-02-06-ELFIL_1	1	r	5	0.07076	0.0003161	0.05976	0.763673	0.01804	8.175e-05			black (k)	0.595557	0.114491	19.2242
2	2018-02-06-ELFIL_1	1	r	7	0.07489	0.0002728	0.06389	0.846196	0.02046	7.984e-05			cyan (c)	0.0719977	0.01345	18.6811
2	2018-02-06-ELFIL_1	1	r	11	0.07138	0.0002682	0.06038	0.775636	0.0183	7.152e-05
2	2018-02-06-ELFIL_1	1	r	13	0.06955	0.0002063	0.05855	0.740732	0.01903	6.058e-05
2	2018-02-06-ELFIL_1	1	r	14	0.07056	0.0002704	0.05956	0.759845	0.02044	7.943e-05
2	2018-02-06-ELFIL_1	1	r	16	0.07483	0.0003226	0.06383	0.844947	0.02064	9.889e-05
2	2018-02-06-ELFIL_1	1	r	17	0.07468	0.0003152	0.06368	0.841832	0.02029	8.743e-05
2	2018-02-06-ELFIL_1	1	r	19	0.07657	0.0002962	0.06557	0.881816	0.02008	8.394e-05
2	2018-02-06-ELFIL_1	1	r	20	0.07838	0.0002816	0.06738	0.921667	0.02149	7.92e-05
2	2018-02-06-ELFIL_1	1	r	23	0.08125	0.0003232	0.07025	0.988304	0.02188	9.242e-05
2	2018-02-06-ELFIL_1	1	r	25	0.08001	0.0003132	0.06901	0.958967	0.02141	9.22e-05
2	2018-02-06-ELFIL_1	1	r	29	0.08648	0.0003715	0.07548	1.12249	0.0221	0.0001027
2	2018-02-06-ELFIL_1	1	r	30	0.08972	0.0003794	0.07872	1.21566	0.02311	9.936e-05
3	2018-02-07-ELFIL_6	1	r	4	0.07948	0.0004701	0.06848	0.946685	0.02145	0.00011
3	2018-02-07-ELFIL_6	1	r	7	0.0794	0.0003351	0.0684	0.944845	0.02119	8.733e-05
3	2018-02-07-ELFIL_6	1	r	10	0.07911	0.000299	0.06811	0.9382	0.02071	8.494e-05
3	2018-02-07-ELFIL_6	1	r	13	0.07997	0.0003074	0.06897	0.958035	0.02103	8.379e-05
3	2018-02-07-ELFIL_6	1	r	15	0.07887	0.0002855	0.06787	0.932734	0.01995	7.753e-05
3	2018-02-07-ELFIL_6	1	r	16	0.07791	0.0003104	0.06691	0.911165	0.01957	8.162e-05
3	2018-02-07-ELFIL_6	1	r	17	0.07901	0.0002813	0.06801	0.935919	0.0201	8.472e-05
3	2018-02-07-ELFIL_6	1	r	19	0.08028	0.0003155	0.06928	0.965282	0.02048	9.327e-05
3	2018-02-07-ELFIL_6	1	r	22	0.08108	0.0003481	0.07008	0.984231	0.02119	9.643e-05
4	2018-02-07-ELFIL_7	1	r	10	0.07621	0.0004457	0.06521	0.874076	0.02054	0.0001111
4	2018-02-07-ELFIL_7	1	r	11	0.08153	0.000391	0.07053	0.99505	0.02179	0.0001141
4	2018-02-07-ELFIL_7	1	r	12	0.07426	0.0002987	0.06326	0.833159	0.02059	8.874e-05
4	2018-02-07-ELFIL_7	1	r	13	0.07412	0.0002974	0.06312	0.830285	0.01908	8.955e-05
4	2018-02-07-ELFIL_7	1	r	14	0.07615	0.0003211	0.06515	0.872791	0.02095	9.59e-05
4	2018-02-07-ELFIL_7	1	r	15	0.07738	0.0003084	0.06638	0.899454	0.02171	9.282e-05
4	2018-02-07-ELFIL_7	1	r	16	0.07734	0.0003054	0.06634	0.898575	0.02118	9.085e-05
4	2018-02-07-ELFIL_7	1	r	18	0.07848	0.000406	0.06748	0.923916	0.02158	0.0001067
5	2018-02-07-ELFIL_8	1	r	4	0.07657	0.0003696	0.06557	0.881816	0.02016	0.0001162
5	2018-02-07-ELFIL_8	1	r	5	0.08011	0.0003634	0.06911	0.961301	0.02084	0.0001183
5	2018-02-07-ELFIL_8	1	r	6	0.07713	0.000351	0.06613	0.893977	0.0205	0.0001051
5	2018-02-07-ELFIL_8	1	r	7	0.08253	0.0003933	0.07153	1.01952	0.02129	0.0001281
5	2018-02-07-ELFIL_8	1	r	8	0.08354	0.0004255	0.07254	1.04486	0.02149	0.0001366
5	2018-02-07-ELFIL_8	1	r	9	0.07933	0.000398	0.06833	0.943237	0.02106	0.0001232
6	2018-02-08-ELFIL_2	1	r	1	0.07154	0.0002158	0.06054	0.778746	0.01957	5.836e-05
6	2018-02-08-ELFIL_2	1	r	4	0.07221	0.000242	0.06121	0.791877	0.01912	6.569e-05
6	2018-02-08-ELFIL_2	1	r	5	0.07637	0.0002163	0.06537	0.877508	0.02067	6.156e-05
6	2018-02-08-ELFIL_2	1	r	6	0.081	0.0002188	0.07	0.98232	0.02252	6.29e-05
6	2018-02-08-ELFIL_2	1	r	7	0.07716	0.0002224	0.06616	0.894632	0.02204	6.714e-05
6	2018-02-08-ELFIL_2	1	r	10	0.08083	0.0002174	0.06983	0.978271	0.02252	6.482e-05
6	2018-02-08-ELFIL_2	1	r	11	0.0792	0.0002123	0.0682	0.940258	0.0218	6.457e-05
6	2018-02-08-ELFIL_2	1	r	12	0.07628	0.0002229	0.06528	0.875576	0.02184	6.762e-05
6	2018-02-08-ELFIL_2	1	r	14	0.07739	0.0002571	0.06639	0.899674	0.02103	7.899e-05
6	2018-02-08-ELFIL_2	1	r	15	0.07777	0.0003199	0.06677	0.908058	0.02088	8.849e-05
7	2018-02-08-ELFIL_4	1	r	9	0.07749	0.0003635	0.06649	0.901873	0.01863	0.0001085
7	2018-02-08-ELFIL_4	1	r	10	0.07905	0.0004442	0.06805	0.936831	0.0187	0.0001132
7	2018-02-08-ELFIL_4	1	r	11	0.07763	0.0003395	0.06663	0.904961	0.01848	0.0001042
7	2018-02-08-ELFIL_4	1	r	12	0.07862	0.0003813	0.06762	0.927073	0.01794	0.0001
7	2018-02-08-ELFIL_4	1	r	13	0.07676	0.0003781	0.06576	0.885925	0.01857	0.0001116
7	2018-02-08-ELFIL_4	1	r	14	0.07603	0.0004286	0.06503	0.870228	0.01891	0.0001243
8	2018-02-08-ELFIL_5	1	r	8	0.07748	0.0003102	0.06648	0.901653	0.0185	8.638e-05
8	2018-02-08-ELFIL_5	1	r	9	0.0796	0.0003006	0.0686	0.949453	0.01952	8.882e-05
8	2018-02-08-ELFIL_5	1	r	10	0.08162	0.0003225	0.07062	0.997227	0.01937	9.389e-05
1	2018-02-07-ELFIL_5	1	g	1	0.07053	0.0004472	0.05953	0.759272	0.01861	0.0001309
1	2018-02-07-ELFIL_5	1	g	2	0.07244	0.0003138	0.06144	0.796425	0.01942	8.088e-05
1	2018-02-07-ELFIL_5	1	g	4	0.07004	0.0002949	0.05904	0.749959	0.01922	7.741e-05
1	2018-02-07-ELFIL_5	1	g	5	0.07213	0.0002859	0.06113	0.7903	0.02008	8.91e-05
1	2018-02-07-ELFIL_5	1	g	7	0.07685	0.0002934	0.06585	0.887878	0.0201	9.23e-05
1	2018-02-07-ELFIL_5	1	g	9	0.07317	0.0002284	0.06217	0.810997	0.01977	7.662e-05
1	2018-02-07-ELFIL_5	1	g	10	0.07145	0.0002617	0.06045	0.776995	0.01896	7.746e-05
1	2018-02-07-ELFIL_5	1	g	12	0.0695	0.0002644	0.0585	0.739795	0.01714	7.613e-05
1	2018-02-07-ELFIL_5	1	g	14	0.06742	0.0002738	0.05642	0.701583	0.01648	7.988e-05
1	2018-02-07-ELFIL_5	1	g	15	0.06812	0.00034	0.05712	0.71428	0.01639	8.347e-05
2	2018-03-28-ELFIL_2	1	g	2	0.06376	0.000213	0.05276	0.637698	0.01711	5.365e-05
2	2018-03-28-ELFIL_2	1	g	3	0.06465	0.0001955	0.05365	0.652862	0.0178	5.141e-05
2	2018-03-28-ELFIL_2	1	g	4	0.06465	0.0001882	0.05365	0.652862	0.01788	5.135e-05
2	2018-03-28-ELFIL_2	1	g	5	0.06364	0.0001663	0.05264	0.635671	0.01823	4.626e-05
2	2018-03-28-ELFIL_2	1	g	6	0.06812	0.0001784	0.05712	0.71428	0.01868	5.029e-05
2	2018-03-28-ELFIL_2	1	g	8	0.06282	0.0001787	0.05182	0.621929	0.01712	4.896e-05
2	2018-03-28-ELFIL_2	1	g	9	0.06398	0.0001762	0.05298	0.641425	0.01795	4.75e-05
3	2018-03-28-ELFIL_3	1	g	1	0.07037	0.0002272	0.05937	0.756221	0.01854	5.771e-05
3	2018-03-28-ELFIL_3	1	g	2	0.07323	0.0001843	0.06223	0.812204	0.01922	5.229e-05
3	2018-03-28-ELFIL_3	1	g	3	0.07004	0.0001888	0.05904	0.749959	0.01833	5.044e-05
3	2018-03-28-ELFIL_3	1	g	4	0.07428	0.000238	0.06328	0.833571	0.01956	7.052e-05
3	2018-03-28-ELFIL_3	1	g	6	0.07444	0.0002204	0.06344	0.836867	0.0198	6.02e-05
3	2018-03-28-ELFIL_3	1	g	8	0.07477	0.0002304	0.06377	0.8437	0.01908	6.378e-05
3	2018-03-28-ELFIL_3	1	g	9	0.07254	0.0002717	0.06154	0.798408	0.01863	7.281e-05
3	2018-03-28-ELFIL_3	1	g	11	0.07809	0.0002959	0.06709	0.915174	0.01888	7.925e-05
3	2018-03-28-ELFIL_3	1	g	12	0.07599	0.0002642	0.06499	0.869375	0.01802	6.274e-05
4	2018-03-28-ELFIL_4	1	g	1	0.07115	0.0002565	0.06015	0.771181	0.01897	7.199e-05
4	2018-03-28-ELFIL_4	1	g	3	0.06879	0.0002347	0.05779	0.726587	0.01965	6.526e-05
4	2018-03-28-ELFIL_4	1	g	4	0.0714	0.0002481	0.0604	0.776024	0.01995	6.833e-05
4	2018-03-28-ELFIL_4	1	g	5	0.06721	0.000258	0.05621	0.697805	0.01818	6.789e-05
4	2018-03-28-ELFIL_4	1	g	6	0.07091	0.0002366	0.05991	0.766554	0.01865	6.505e-05
4	2018-03-28-ELFIL_4	1	g	7	0.06952	0.0002264	0.05852	0.740169	0.01869	6.745e-05
4	2018-03-28-ELFIL_4	1	g	8	0.06956	0.0001995	0.05856	0.740919	0.01905	6.067e-05
4	2018-03-28-ELFIL_4	1	g	9	0.07321	0.0002253	0.06221	0.811802	0.0186	6.737e-05
4	2018-03-28-ELFIL_4	1	g	10	0.06963	0.0002715	0.05863	0.742232	0.01935	7.764e-05
4	2018-03-28-ELFIL_4	1	g	11	0.06774	0.0002373	0.05674	0.707368	0.01886	6.96e-05
5	2018-03-28-ELFIL_5	1	g	1	0.06577	0.0002082	0.05477	0.672276	0.01772	6.064e-05
5	2018-03-28-ELFIL_5	1	g	2	0.06352	0.0002005	0.05252	0.633648	0.0179	5.906e-05
5	2018-03-28-ELFIL_5	1	g	3	0.06753	0.0001851	0.05653	0.703568	0.01825	5.275e-05
5	2018-03-28-ELFIL_5	1	g	7	0.06575	0.000185	0.05475	0.671926	0.01851	4.809e-05
5	2018-03-28-ELFIL_5	1	g	8	0.0641	0.000275	0.0531	0.643464	0.01907	8.006e-05
6	2018-03-28-ELFIL_8	1	g	1	0.06289	0.0003754	0.05189	0.623094	0.01793	9.863e-05
6	2018-03-28-ELFIL_8	1	g	5	0.0629	0.0004442	0.0519	0.623261	0.01897	0.0001218
6	2018-03-28-ELFIL_8	1	g	8	0.06822	0.0005602	0.05722	0.716108	0.01883	0.0001479
6	2018-03-28-ELFIL_8	1	g	10	0.06808	0.0004441	0.05708	0.713551	0.01937	0.000125
6	2018-03-28-ELFIL_8	1	g	15	0.0647	0.0003831	0.0537	0.65372	0.01883	0.0001064
6	2018-03-28-ELFIL_8	1	g	18	0.06178	0.0004119	0.05078	0.604766	0.01796	0.0001084
6	2018-03-28-ELFIL_8	1	g	20	0.06418	0.0003748	0.05318	0.644825	0.01783	0.000109
6	2018-03-28-ELFIL_8	1	g	24	0.06034	0.000445	0.04934	0.58148	0.0166	0.0001104
6	2018-03-28-ELFIL_8	1	g	26	0.06126	0.0004074	0.05026	0.596295	0.01733	0.0001057
7	2018-03-28-ELFIL_9	1	g	1	0.06838	0.0002384	0.05738	0.719038	0.01785	6.589e-05
7	2018-03-28-ELFIL_9	1	g	3	0.0701	0.0002322	0.0591	0.751094	0.01889	6.878e-05
7	2018-03-28-ELFIL_9	1	g	8	0.07295	0.0002716	0.06195	0.806583	0.01887	8.095e-05
7	2018-03-28-ELFIL_9	1	g	11	0.06969	0.0002546	0.05869	0.743359	0.01836	7.491e-05
7	2018-03-28-ELFIL_9	1	g	13	0.0691	0.0002448	0.0581	0.732332	0.01795	6.796e-05
7	2018-03-28-ELFIL_9	1	g	16	0.06949	0.0002406	0.05849	0.739608	0.01794	6.843e-05
7	2018-03-28-ELFIL_9	1	g	18	0.07215	0.0002954	0.06115	0.790694	0.01818	8.224e-05
7	2018-03-28-ELFIL_9	1	g	22	0.07127	0.0003098	0.06027	0.773503	0.01825	8.919e-05
7	2018-03-28-ELFIL_9	1	g	24	0.07849	0.0002342	0.06749	0.924141	0.02046	8.852e-05
7	2018-03-28-ELFIL_9	1	g	26	0.07893	0.0002323	0.06793	0.934098	0.02049	8.809e-05
8	2018-03-29-ELFIL_1	1	g	2	0.06565	0.0002884	0.05465	0.670178	0.01758	7.124e-05
8	2018-03-29-ELFIL_1	1	g	6	0.07021	0.0002137	0.05921	0.75318	0.01764	5.85e-05
8	2018-03-29-ELFIL_1	1	g	10	0.07129	0.0002101	0.06029	0.77389	0.01874	6.218e-05
8	2018-03-29-ELFIL_1	1	g	15	0.0683	0.0002537	0.0573	0.717572	0.01811	6.734e-05
8	2018-03-29-ELFIL_1	1	g	19	0.0704	0.0002763	0.0594	0.756792	0.01864	7.205e-05
1	2018-02-02-ELFIL_9	1	y	1	0.08234	0.0005357	0.07134	1.01482	0.0201	0.0001531
1	2018-02-02-ELFIL_9	1	y	2	0.08206	0.0004076	0.07106	1.00794	0.0198	0.0001197
1	2018-02-02-ELFIL_9	1	y	3	0.08209	0.0004256	0.07109	1.00868	0.01951	0.0001173
1	2018-02-02-ELFIL_9	1	y	6	0.07587	0.0004681	0.06487	0.86682	0.01844	0.0001229
1	2018-02-02-ELFIL_9	1	y	7	0.07813	0.0003803	0.06713	0.916067	0.01851	0.0001076
1	2018-02-02-ELFIL_9	1	y	13	0.08206	0.0003668	0.07106	1.00794	0.02022	0.0001123
1	2018-02-02-ELFIL_9	1	y	15	0.08295	0.0004373	0.07195	1.02998	0.02019	0.0001325
1	2018-02-02-ELFIL_9	1	y	16	0.06945	0.0003977	0.05845	0.738859	0.01805	0.0001231
1	2018-02-02-ELFIL_9	1	y	17	0.08006	0.0003339	0.06906	0.960133	0.01888	9.572e-05
2	2018-02-08-ELFIL_3	1	y	3	0.07797	0.0002999	0.06697	0.9125	0.02166	8.317e-05
2	2018-02-08-ELFIL_3	1	y	4	0.07459	0.0003019	0.06359	0.839967	0.021	8.504e-05
2	2018-02-08-ELFIL_3	1	y	6	0.07713	0.0002817	0.06613	0.893977	0.02029	8.092e-05
2	2018-02-08-ELFIL_3	1	y	7	0.07328	0.0002635	0.06228	0.813212	0.02063	7.383e-05
3	2018-03-28-ELFIL_6	1	y	2	0.08001	0.0003005	0.06901	0.958967	0.02108	8.644e-05
3	2018-03-28-ELFIL_6	1	y	3	0.07855	0.0002469	0.06755	0.925493	0.02084	6.675e-05
3	2018-03-28-ELFIL_6	1	y	4	0.07935	0.0002384	0.06835	0.943696	0.02122	6.35e-05
3	2018-03-28-ELFIL_6	1	y	5	0.08408	0.0002419	0.07308	1.05867	0.02251	7.266e-05
3	2018-03-28-ELFIL_6	1	y	9	0.07977	0.0002025	0.06877	0.953387	0.02098	5.798e-05
3	2018-03-28-ELFIL_6	1	y	10	0.07819	0.0002712	0.06719	0.917408	0.01985	7.888e-05
3	2018-03-28-ELFIL_6	1	y	11	0.07981	0.0003234	0.06881	0.954315	0.02063	9.42e-05
3	2018-03-28-ELFIL_6	1	y	12	0.08089	0.0003473	0.06989	0.979698	0.02012	9.652e-05
4	2018-03-28-ELFIL_7	1	y	3	0.08179	0.0003446	0.07079	1.00135	0.02115	9.274e-05
4	2018-03-28-ELFIL_7	1	y	4	0.08773	0.000368	0.07673	1.15741	0.02243	9.751e-05
4	2018-03-28-ELFIL_7	1	y	5	0.08995	0.0003509	0.07895	1.22261	0.02282	9.339e-05
4	2018-03-28-ELFIL_7	1	y	7	0.08536	0.0003561	0.07436	1.0922	0.02174	9.638e-05
4	2018-03-28-ELFIL_7	1	y	8	0.08575	0.0003523	0.07475	1.10264	0.02081	9.301e-05
4	2018-03-28-ELFIL_7	1	y	9	0.09519	0.0002519	0.08419	1.39581	0.0244	7.123e-05
4	2018-03-28-ELFIL_7	1	y	11	0.09305	0.0002729	0.08205	1.32142	0.02365	7.626e-05
5	2018-03-28-ELFIL_8	1	y	2	0.07415	0.0004363	0.06315	0.8309	0.01857	0.0001142
5	2018-03-28-ELFIL_8	1	y	4	0.07161	0.0004158	0.06061	0.78011	0.01845	0.0001148
5	2018-03-28-ELFIL_8	1	y	7	0.07504	0.0004032	0.06404	0.849326	0.01899	0.000116
5	2018-03-28-ELFIL_8	1	y	11	0.08177	0.0004097	0.07077	1.00087	0.02168	0.000118
5	2018-03-28-ELFIL_8	1	y	12	0.06776	0.0004699	0.05676	0.70773	0.02043	0.0001545
5	2018-03-28-ELFIL_8	1	y	14	0.07759	0.0004087	0.06659	0.904078	0.02032	0.0001183
5	2018-03-28-ELFIL_8	1	y	17	0.08446	0.0004141	0.07346	1.06851	0.02285	0.0001213
5	2018-03-28-ELFIL_8	1	y	19	0.0758	0.0003519	0.0648	0.865333	0.01931	9.852e-05
5	2018-03-28-ELFIL_8	1	y	21	0.07566	0.0004806	0.06466	0.862365	0.01955	0.0001274
5	2018-03-28-ELFIL_8	1	y	22	0.08144	0.0005301	0.07044	0.992877	0.02073	0.0001495
5	2018-03-28-ELFIL_8	1	y	23	0.08247	0.0005535	0.07147	1.01803	0.02194	0.0001586
5	2018-03-28-ELFIL_8	1	y	25	0.07718	0.0003322	0.06618	0.89507	0.01917	9.2e-05
6	2018-03-28-ELFIL_9	1	y	4	0.08936	0.0002394	0.07836	1.20487	0.02238	7.852e-05
6	2018-03-28-ELFIL_9	1	y	6	0.08546	0.0002498	0.07446	1.09487	0.02153	8.744e-05
6	2018-03-28-ELFIL_9	1	y	7	0.08494	0.0002778	0.07394	1.08107	0.02115	9.037e-05
6	2018-03-28-ELFIL_9	1	y	9	0.08284	0.0002574	0.07184	1.02723	0.02068	8.875e-05
6	2018-03-28-ELFIL_9	1	y	12	0.09565	0.0002691	0.08465	1.41255	0.02374	8.69e-05
6	2018-03-28-ELFIL_9	1	y	14	0.09195	0.0002415	0.08095	1.28523	0.02341	8.048e-05
6	2018-03-28-ELFIL_9	1	y	17	0.08657	9.719e-05	0.07557	1.12496	0.02204	3.13e-05
6	2018-03-28-ELFIL_9	1	y	19	0.08852	0.0003326	0.07752	1.18013	0.0221	0.0001012
6	2018-03-28-ELFIL_9	1	y	20	0.08485	0.00012	0.07385	1.0787	0.02183	3.828e-05
6	2018-03-28-ELFIL_9	1	y	21	0.08615	0.0002818	0.07515	1.11347	0.02141	8.625e-05
6	2018-03-28-ELFIL_9	1	y	23	0.08467	0.0002496	0.07367	1.07399	0.02101	7.973e-05
6	2018-03-28-ELFIL_9	1	y	25	0.0854	0.0002674	0.0744	1.09326	0.02104	8.625e-05
6	2018-03-28-ELFIL_9	1	y	27	0.08888	0.0002346	0.07788	1.19066	0.02172	7.428e-05
7	2018-03-29-ELFIL_1	1	y	1	0.07593	0.0002299	0.06493	0.868097	0.01945	6.717e-05
7	2018-03-29-ELFIL_1	1	y	3	0.075	0.0002402	0.064	0.84849	0.01843	6.389e-05
7	2018-03-29-ELFIL_1	1	y	8	0.07286	0.0001864	0.06186	0.804783	0.01802	5.452e-05
7	2018-03-29-ELFIL_1	1	y	12	0.07954	0.0001873	0.06854	0.948068	0.02027	5.711e-05
7	2018-03-29-ELFIL_1	1	y	16	0.07504	0.0002164	0.06404	0.849326	0.0188	6.02e-05
2	2018-02-02-ELFIL_6	1	b	1	0.03572	0.0003389	0.02472	0.249631	0.009633	7.469e-05
2	2018-02-02-ELFIL_6	1	b	2	0.03184	0.0002626	0.02084	0.206087	0.008823	5.924e-05
2	2018-02-02-ELFIL_6	1	b	4	0.03624	0.0003066	0.02524	0.255613	0.009889	8.31e-05
2	2018-02-02-ELFIL_6	1	b	6	0.03223	0.0002715	0.02123	0.210379	0.008931	7.418e-05
2	2018-02-02-ELFIL_6	1	b	7	0.03677	0.0003319	0.02577	0.261748	0.009879	8.237e-05
2	2018-02-02-ELFIL_6	1	b	9	0.032	0.0003213	0.021	0.207846	0.008861	7.532e-05
2	2018-02-02-ELFIL_6	1	b	12	0.03265	0.0003091	0.02165	0.215022	0.008771	8.662e-05
2	2018-02-02-ELFIL_6	1	b	13	0.03283	0.00034	0.02183	0.217018	0.0092	8.499e-05
2	2018-02-02-ELFIL_6	1	b	14	0.03388	0.0003025	0.02288	0.228745	0.009359	8.351e-05
2	2018-02-02-ELFIL_6	1	b	16	0.03142	0.0002573	0.02042	0.201485	0.008705	6.023e-05
2	2018-02-02-ELFIL_6	1	b	17	0.03368	0.0001884	0.02268	0.2265	0.009389	4.469e-05
2	2018-02-02-ELFIL_6	1	b	18	0.03147	0.0002923	0.02047	0.202032	0.008788	6.801e-05
2	2018-02-02-ELFIL_6	1	b	21	0.03645	0.0002362	0.02545	0.258039	0.0103	5.895e-05
2	2018-02-02-ELFIL_6	1	b	26	0.03559	0.000296	0.02459	0.248141	0.009678	6.574e-05
8	2018-02-07-ELFIL_7	1	b	2	0.03477	0.0003199	0.02377	0.238793	0.009686	7.354e-05
8	2018-02-07-ELFIL_7	1	b	3	0.03449	0.0002374	0.02349	0.235621	0.009634	6.01e-05
8	2018-02-07-ELFIL_7	1	b	4	0.03605	0.0002347	0.02505	0.253423	0.009779	6.21e-05
8	2018-02-07-ELFIL_7	1	b	6	0.03385	0.0002764	0.02285	0.228408	0.00937	7.374e-05
8	2018-02-07-ELFIL_7	1	b	7	0.03561	0.000267	0.02461	0.24837	0.009782	7.154e-05
8	2018-02-07-ELFIL_7	1	b	8	0.03796	0.0002363	0.02696	0.27566	0.01066	6.502e-05
10	2018-02-08-ELFIL_1	1	b	2	0.03533	0.0002967	0.02433	0.245167	0.01099	7.588e-05
10	2018-02-08-ELFIL_1	1	b	3	0.03594	0.0002212	0.02494	0.252157	0.01109	6.335e-05
10	2018-02-08-ELFIL_1	1	b	4	0.03465	0.000197	0.02365	0.237432	0.01047	5.952e-05
10	2018-02-08-ELFIL_1	1	b	6	0.03527	0.0001564	0.02427	0.244482	0.01109	4.916e-05
10	2018-02-08-ELFIL_1	1	b	9	0.0338	0.00018	0.0228	0.227846	0.01031	5.776e-05
10	2018-02-08-ELFIL_1	1	b	10	0.03459	0.0001477	0.02359	0.236752	0.01025	5.721e-05
10	2018-02-08-ELFIL_1	1	b	11	0.03173	0.00015	0.02073	0.20488	0.00997	4.489e-05
10	2018-02-08-ELFIL_1	1	b	13	0.03129	0.0001431	0.02029	0.200065	0.01029	4.928e-05
10	2018-02-08-ELFIL_1	1	b	14	0.03231	0.0001446	0.02131	0.211262	0.01119	4.659e-05
10	2018-02-08-ELFIL_1	1	b	16	0.03755	0.0002013	0.02655	0.270845	0.01154	6.082e-05
10	2018-02-08-ELFIL_1	1	b	19	0.03618	0.0001809	0.02518	0.254921	0.0113	4.976e-05
10	2018-02-08-ELFIL_1	1	b	20	0.03471	0.0002283	0.02371	0.238112	0.01068	5.981e-05
15	2018-02-06-ELFIL_1	1	b	6	0.03363	0.0003241	0.02263	0.22594	0.009669	7.505e-05
15	2018-02-06-ELFIL_1	1	b	8	0.03517	0.0002389	0.02417	0.243342	0.009772	7.044e-05
15	2018-02-06-ELFIL_1	1	b	10	0.02635	0.0002163	0.01535	0.147545	0.006998	5.761e-05
15	2018-02-06-ELFIL_1	1	b	12	0.03567	0.0002041	0.02467	0.249057	0.01015	5.973e-05
15	2018-02-06-ELFIL_1	1	b	15	0.03494	0.000178	0.02394	0.240723	0.01049	5.078e-05
15	2018-02-06-ELFIL_1	1	b	18	0.032	0.0002056	0.021	0.207846	0.01006	6.066e-05
15	2018-02-06-ELFIL_1	1	b	21	0.03086	0.0001966	0.01986	0.195382	0.009675	5.871e-05
15	2018-02-06-ELFIL_1	1	b	24	0.03104	0.0002066	0.02004	0.19734	0.009906	6.226e-05
15	2018-02-06-ELFIL_1	1	b	26	0.03253	0.0002664	0.02153	0.213693	0.009906	7.575e-05
15	2018-02-06-ELFIL_1	1	b	28	0.0308	0.0002606	0.0198	0.194731	0.00895	7.081e-05
4	2018-02-02-ELFIL_8	1	p	2	0.02195	0.0003349	0.01095	0.10298	0.005751	8.185e-05
4	2018-02-02-ELFIL_8	1	p	6	0.02164	0.0003296	0.01064	0.0999141	0.005716	8.526e-05
4	2018-02-02-ELFIL_8	1	p	9	0.02199	0.0003079	0.01099	0.103377	0.005851	8.51e-05
4	2018-02-02-ELFIL_8	1	p	14	0.02131	0.0002392	0.01031	0.0966605	0.005911	6.098e-05
4	2018-02-02-ELFIL_8	1	p	17	0.02111	0.0002011	0.01011	0.0946937	0.005874	5.697e-05
4	2018-02-02-ELFIL_8	1	p	20	0.02151	0.0001972	0.01051	0.0986311	0.005766	5.396e-05
4	2018-02-02-ELFIL_8	1	p	23	0.02029	0.0001667	0.00929	0.0866702	0.005618	4.853e-05
4	2018-02-02-ELFIL_8	1	p	29	0.02097	0.0001668	0.00997	0.0933193	0.005887	5.056e-05
4	2018-02-02-ELFIL_8	1	p	32	0.02113	0.0002399	0.01013	0.0948903	0.005898	6.681e-05
7	2018-02-07-ELFIL_6	1	p	2	0.02246	0.0002186	0.01146	0.108045	0.006624	6.718e-05
7	2018-02-07-ELFIL_6	1	p	6	0.02294	0.0002177	0.01194	0.112836	0.006331	6.6e-05
7	2018-02-07-ELFIL_6	1	p	9	0.02262	0.0002231	0.01162	0.109639	0.006349	7.045e-05
7	2018-02-07-ELFIL_6	1	p	11	0.0228	0.0001453	0.0118	0.111436	0.006448	4.692e-05
7	2018-02-07-ELFIL_6	1	p	14	0.02366	0.0001823	0.01266	0.120064	0.00662	5.937e-05
7	2018-02-07-ELFIL_6	1	p	20	0.02246	0.0001508	0.01146	0.108045	0.006483	4.866e-05
7	2018-02-07-ELFIL_6	1	p	23	0.02296	0.0001422	0.01196	0.113036	0.006506	4.592e-05
7	2018-02-07-ELFIL_6	1	p	25	0.02376	0.0001649	0.01276	0.121073	0.007534	4.937e-05
7	2018-02-07-ELFIL_6	1	p	28	0.02473	0.0002333	0.01373	0.130905	0.008269	6.784e-05
13	2018-02-08-ELFIL_4	1	p	17	0.02305	0.0002488	0.01205	0.113937	0.006081	6.174e-05
13	2018-02-08-ELFIL_4	1	p	20	0.02296	0.0002222	0.01196	0.113036	0.006114	5.758e-05
13	2018-02-08-ELFIL_4	1	p	24	0.02097	0.0001893	0.00997	0.0933193	0.005881	4.989e-05
13	2018-02-08-ELFIL_4	1	p	26	0.02162	0.0001883	0.01062	0.0997167	0.005899	4.903e-05
13	2018-02-08-ELFIL_4	1	p	29	0.02229	0.000236	0.01129	0.106354	0.006262	5.945e-05
4	2018-02-02-ELFIL_8	1	w	1	0.02138	0.0002881	0.01038	0.0973498	0.005817	7.611e-05
4	2018-02-02-ELFIL_8	1	w	5	0.02271	0.0002453	0.01171	0.110537	0.005868	6.978e-05
4	2018-02-02-ELFIL_8	1	w	10	0.02159	0.000206	0.01059	0.0994205	0.005787	6.101e-05
4	2018-02-02-ELFIL_8	1	w	13	0.0223	0.0002514	0.0113	0.106453	0.006002	7.686e-05
4	2018-02-02-ELFIL_8	1	w	16	0.02128	0.0002682	0.01028	0.0963652	0.005948	7.98e-05
4	2018-02-02-ELFIL_8	1	w	18	0.02137	0.0001984	0.01037	0.0972513	0.005915	5.869e-05
4	2018-02-02-ELFIL_8	1	w	21	0.02205	0.0002047	0.01105	0.103971	0.00583	6.051e-05
4	2018-02-02-ELFIL_8	1	w	22	0.0206	0.0002451	0.0096	0.0896959	0.005801	7.131e-05
4	2018-02-02-ELFIL_8	1	w	26	0.02119	0.0002258	0.01019	0.09548	0.005948	6.759e-05
4	2018-02-02-ELFIL_8	1	w	28	0.02046	0.0002288	0.00946	0.0883284	0.005875	6.838e-05
4	2018-02-02-ELFIL_8	1	w	30	0.02082	0.0002821	0.00982	0.0918488	0.005883	7.981e-05
4	2018-02-02-ELFIL_8	1	w	31	0.0206	0.0003317	0.0096	0.0896959	0.005887	9.236e-05
7	2018-02-07-ELFIL_6	1	w	3	0.02173	0.000142	0.01073	0.100803	0.006159	4.027e-05
7	2018-02-07-ELFIL_6	1	w	8	0.02158	0.0001418	0.01058	0.0993218	0.006071	4.367e-05
7	2018-02-07-ELFIL_6	1	w	12	0.02317	0.0001318	0.01217	0.115139	0.006683	4.171e-05
7	2018-02-07-ELFIL_6	1	w	18	0.0213	0.0001239	0.0103	0.0965621	0.006296	3.794e-05
7	2018-02-07-ELFIL_6	1	w	24	0.02199	0.0001152	0.01099	0.103377	0.006869	3.505e-05
7	2018-02-07-ELFIL_6	1	w	26	0.02188	0.0001939	0.01088	0.102287	0.006779	5.522e-05
7	2018-02-07-ELFIL_6	1	w	29	0.02124	0.0002195	0.01024	0.0959717	0.006046	6.232e-05
13	2018-02-08-ELFIL_4	1	w	7	0.02418	0.0003241	0.01318	0.125318	0.006637	9.54e-05
13	2018-02-08-ELFIL_4	1	w	15	0.02447	0.0001665	0.01347	0.12826	0.006907	4.509e-05
13	2018-02-08-ELFIL_4	1	w	22	0.02286	0.0001932	0.01186	0.112036	0.006182	5.313e-05
13	2018-02-08-ELFIL_4	1	w	27	0.02297	0.0002005	0.01197	0.113136	0.006999	5.125e-05
1	2018-02-02-ELFIL_7	1	k	10	0.05728	0.0003518	0.04628	0.533725	0.01446	6.579e-05
1	2018-02-02-ELFIL_7	1	k	11	0.05636	0.0005117	0.04536	0.519802	0.01527	7.536e-05
1	2018-02-02-ELFIL_7	1	k	12	0.06006	0.0006004	0.04906	0.577014	0.01593	8.349e-05
2	2018-02-07-ELFIL_6	1	k	18	0.05102	0.0004117	0.04002	0.442608	0.01582	5.975e-05
2	2018-02-07-ELFIL_6	1	k	21	0.05076	0.0002955	0.03976	0.438997	0.01499	5.994e-05
2	2018-02-07-ELFIL_6	1	k	24	0.05297	0.0002697	0.04197	0.470111	0.01596	4.337e-05
2	2018-02-07-ELFIL_6	1	k	32	0.05228	0.0004359	0.04128	0.460292	0.01516	6.426e-05
3	2018-03-28-ELFIL_5	1	k	4	0.05587	0.0003599	0.04487	0.512465	0.01753	5.158e-05
4	2018-03-29-ELFIL_1	1	k	2	0.06537	0.0004112	0.05437	0.665299	0.01772	6.724e-05
4	2018-03-29-ELFIL_1	1	k	4	0.06337	0.000387	0.05237	0.631125	0.01501	6.016e-05
4	2018-03-29-ELFIL_1	1	k	7	0.06966	0.00031	0.05866	0.742796	0.01858	5.646e-05
4	2018-03-29-ELFIL_1	1	k	10	0.06732	0.0002892	0.05632	0.699782	0.01685	5.668e-05
4	2018-03-29-ELFIL_1	1	k	13	0.06497	0.0002847	0.05397	0.65837	0.01634	4.718e-05
4	2018-03-29-ELFIL_1	1	k	17	0.06612	0.0002523	0.05512	0.678421	0.01652	4.482e-05
4	2018-03-29-ELFIL_1	1	k	18	0.07131	0.0002759	0.06031	0.774278	0.02003	6.092e-05
4	2018-03-29-ELFIL_1	1	k	19	0.06864	0.0004067	0.05764	0.723818	0.01921	6.175e-05
1	2018-02-02-ELFIL_8	1	c	1	0.01721	0.0002899	0.00621	0.0570953	0.00465	6.594e-05
1	2018-02-02-ELFIL_8	1	c	11	0.01745	0.000187	0.00645	0.0593687	0.004848	4.884e-05
1	2018-02-02-ELFIL_8	1	c	29	0.01789	0.0002504	0.00689	0.06355	0.004779	6.643e-05
1	2018-02-02-ELFIL_8	1	c	33	0.01812	0.0002121	0.00712	0.0657427	0.004959	5.993e-05
2	2018-02-08-ELFIL_2	1	c	2	0.01795	0.0001226	0.00695	0.0641216	0.005085	3.306e-05
2	2018-02-08-ELFIL_2	1	c	4	0.01802	0.0001265	0.00702	0.0647888	0.005083	3.68e-05
2	2018-02-08-ELFIL_2	1	c	5	0.01815	0.000143	0.00715	0.0660291	0.00509	4.379e-05
2	2018-02-08-ELFIL_2	1	c	6	0.02038	0.0001322	0.00938	0.0875477	0.006278	3.872e-05
2	2018-02-08-ELFIL_2	1	c	7	0.01833	0.0001648	0.00733	0.0677489	0.005247	4.488e-05
2	2018-02-08-ELFIL_2	1	c	8	0.01767	0.0001464	0.00667	0.0614572	0.005074	4.578e-05
2	2018-02-08-ELFIL_2	1	c	10	0.01897	0.0001343	0.00797	0.073888	0.005056	4.042e-05
3	2018-03-28-ELFIL_6	1	c	1	0.01836	0.0001318	0.00736	0.0680358	0.005086	3.649e-05
3	2018-03-28-ELFIL_6	1	c	2	0.01815	0.0001345	0.00715	0.0660291	0.005052	3.657e-05
3	2018-03-28-ELFIL_6	1	c	4	0.0191	0.0001268	0.0081	0.0751396	0.00528	3.551e-05
3	2018-03-28-ELFIL_6	1	c	6	0.018	0.0001129	0.007	0.0645981	0.005179	2.901e-05
3	2018-03-28-ELFIL_6	1	c	7	0.01843	0.0001019	0.00743	0.0687057	0.005003	3.668e-05
3	2018-03-28-ELFIL_6	1	c	9	0.01848	0.0001127	0.00748	0.0691844	0.005225	3.214e-05
3	2018-03-28-ELFIL_6	1	c	10	0.01858	0.0001315	0.00758	0.0701425	0.005321	3.583e-05
3	2018-03-28-ELFIL_6	1	c	13	0.02176	0.000138	0.01076	0.1011	0.006555	3.94e-05
3	2018-03-28-ELFIL_6	1	c	14	0.02345	0.0001646	0.01245	0.117951	0.007196	4.763e-05
3	2018-03-28-ELFIL_6	1	c	15	0.01941	0.0001712	0.00841	0.0781306	0.005696	4.61e-05
3	2018-03-28-ELFIL_6	1	c	18	0.01865	8.35e-05	0.00765	0.0708138	0.005269	2.274e-05
3	2018-03-28-ELFIL_6	1	c	19	0.0188	0.0001441	0.0078	0.0722536	0.005129	4.681e-05
3	2018-03-28-ELFIL_6	1	c	21	0.01908	0.0001247	0.00808	0.074947	0.005239	3.618e-05
3	2018-03-28-ELFIL_6	1	c	23	0.01855	0.0001433	0.00755	0.069855	0.00513	3.492e-05
4	2018-03-28-ELFIL_7	1	c	2	0.01807	0.0001502	0.00707	0.0652656	0.004992	3.607e-05
4	2018-03-28-ELFIL_7	1	c	4	0.01819	0.0001337	0.00719	0.066411	0.004969	3.646e-05
4	2018-03-28-ELFIL_7	1	c	5	0.01798	0.0001413	0.00698	0.0644075	0.00502	3.513e-05
4	2018-03-28-ELFIL_7	1	c	9	0.01916	0.0001364	0.00816	0.0757178	0.005522	3.483e-05
4	2018-03-28-ELFIL_7	1	c	12	0.02097	0.0001642	0.00997	0.0933193	0.006557	6.008e-05
4	2018-03-28-ELFIL_7	1	c	14	0.01955	0.0001617	0.00855	0.0794843	0.005429	4.329e-05
4	2018-03-28-ELFIL_7	1	c	16	0.01892	0.0001221	0.00792	0.073407	0.00527	3.793e-05
4	2018-03-28-ELFIL_7	1	c	18	0.01846	0.0001209	0.00746	0.0689929	0.005093	3.704e-05
4	2018-03-28-ELFIL_7	1	c	19	0.0178	0.0001358	0.0068	0.0626933	0.005024	3.428e-05
